# Supplementary material for: Extremely Low-Frequency Electromagnetic Fields Increase Cytokines in Human Hair Follicles through Wnt/β-Catenin Signaling
Source: Biomedicines. 2022 Apr 18;10(4):924. doi: 10.3390/biomedicines10040924 (PMC9024517; doi:10.3390/biomedicines10040924)
Supplement: Supplementary file 1 [file biomedicines-10-00924-s001.zip]

Archive with 1 entries (1 files):
- biomedicines-1597110-supplementary.pdf
